# Supplementary material for: Psychometric Properties of the Berger HIV Stigma Scale: A Systematic Review
Source: Int J Environ Res Public Health. 2021 Dec 11;18(24):13074. doi: 10.3390/ijerph182413074 (PMC8701211; doi:10.3390/ijerph182413074)
Supplement: Supplementary file 1 [file ijerph-18-13074-s001.zip]

Archive with 5 entries (4 files):
- ijerph-1482569-supplementary/
- ijerph-1482569-supplementary/Supplementary File S1.pdf
- ijerph-1482569-supplementary/Supplementary Table S1.pdf
- ijerph-1482569-supplementary/Supplementary Table S2.pdf
- ijerph-1482569-supplementary/Supplementary Table S3.pdf
